# Supplementary material for: Follow-up of clinical and sonographic features after extracorporeal shock wave therapy in painful plantar fibromatosis
Source: PLoS One. 2020 Aug 10;15(8):e0237447. doi: 10.1371/journal.pone.0237447 (PMC7416956; doi:10.1371/journal.pone.0237447)
Supplement: S1 File — (XLSX) [file pone.0237447.s001.xlsx]

## Sheet: Sheet1
Num	M1_F0	Age	Rt_1_Lt_0	Onset_M	Follow_M	NRS_I	NRS_ShortF	NRS_LongF	RMS_I	RMS_ShortF	RMS_LongF	RMS_Law	Length_Pre	Height_Pre	Width_pre	Length_post	Height_post	Width_post	Fasciitis_width	percentage_E	percentage_LF	Short_Success	Long_Success	Sore_I	POST_SORE	ant_Post_soreness	ESWT_num	Sore_2	Sore_3	Sore_4	Sore_5	Sore_6	Sore_7	Sore_8	Sore_9	Sore_10	Sore_11	Sore_12	Sore_13
1	1	60	0	13	46	4	0	0	3	1	1	Excellent							6	0	0	1	1	2	#REF!	1	6	2	1	1	1	1	1
2	1	60	1	14	45	4	0	0	3	1	1	Excellent							6	0	0	1	1	1	#REF!	1	6	1	1	1	0	1	2.5
3	1	41	0	6.5	30	7	7	6	4	4	3	Acceptable (첫발은 아프다)							5.2	1	0.857143	0	0	1	#REF!	1	2	1	1
4	0	33	0	6.5	72	7	6	4	3	3	3	Acceptable (아직 디디거나 할때 통증 있다)							4.5	0.857143	0.571429	0	0	2.5	#REF!	1	5	2.5	0	1	1	0
5	0	48	0	12.5	20	6	5	0	4	3	1	Excellent							5	0.833333	0	0	1	0	#REF!	1	4	0	1.5	0.5	1.5
6	0	54	1	12.5	24	8	6	0.5	4	3	1	Excellent(아로마치료 받고 좋아졌다)							6.6	0.75	0.0625	0	1	3	#REF!	1	11	3	1.5	1	1	1.5	2.5	2.5	7	8	6	6
7	0	54	0	12.5	24	6	4	0.5	4	3	1	Excellent(아로마치료 받고 좋아졌다)							5.5	0.666667	0.0833333	0	1	3	#REF!	1	11	3	1.5	1	1	1.5	2.5	2.5	7	8	6	6
8	0	37	0	6.5	14	6	1.5	1	3	2	2	Good							5.6	0.25	0.166667	1	1	2	#REF!	1	7	2	1	1	1	2	1	2
9	1	56	1	12.5	24	8	2	2	4	2	2	Good							4.4	0.25	0.25	1	1	2.5	#REF!	1	7	2.5	1	2	1	2	1	2
10	0	74	1	12.5	27	8	8	1	4	4	2	Good							6.4	1	0.125	0	1	7	#REF!	1	1	7
11	1	42	0	18.5	48	4	3.5	4	3	3	3	Acceptable(걸을때아프다)							4	0.875	1	0	0	0	#REF!	1	4	0	0	0	2
12	0	60	1	9	13	5.5	0	0	3	1	1	Excellent							5	0	0	1	1	2	#REF!	1	5	2	3	3	1	0
13	1	36	0	6.5	13	6	4.5	2	3	2	2	Good(요즘은 오른쪽이 아프다)							5	0.75	0.333333	1	1	3	#REF!	1	4	3	3.5	1.5	3
14	0	64	1	24.5	30	8	8	2	4	4	2	Good(아직 발 디딜때 아프지만 살만하다)							5.6	1	0.25	0	1	3	#REF!	1	2	3	3
15	0	52	1	6	29	6	2	2	4	2	2	Good(불편하지만 살만하다)							5.4	0.333333	0.333333	1	1	0	#REF!	1	12	0	0	0	0	0	0	1	2.5	2	2	2	0
16	0	56	0	13	17	4.5	3	0.5	3	3	2	Good(일상생활 문제 없다)							4	0.666667	0.111111	0	1	4.5	#REF!	1	3	4.5	3.5	4.5
17	1	53	1	25	11	3	1.5	3	3	2	3	Acceptable(계속 지속되어 나중에 치료 받기로)							3.8	0.5	1	1	0	0	#REF!	0	6	0	0	0	0	0	0
18	1	53	0	25	11	3.5	1.5	4	3	2	3	Acceptable(계속 지속되어 나중에 치료 받기로)							4.1	0.428571	1.14286	1	0	0	#REF!	0	8	0	0	0	0	0	0	0	0
19	0	76	1	12.5	9	3.5	0.5	1	3	2	2	Good(불편한정도만 남아있다)							4	0.142857	0.285714	1	1	0	#REF!	0	5	0	0	0	0	0
20	1	58	1	7.5	18	7	1	1	3	2	2	Good(누르면 아프지만 일상생활에는 불편하지 않다)							4.2	0.142857	0.142857	1	1	3.5	#REF!	1	11	3.5	4.5	4.5	5	9	0	2	2	2	1.5	2
21	1	35	1	8.5	36	6	0.5	0	3	1	1	Excellent							4.1	0.0833333	0	1	1	3	#REF!	1	6	3	1	1	1	1	3
22	1	35	0	8.5	36	5	0.5	0	3	1	1	Excellent							4.1	0.1	0	1	1	2.5	#REF!	1	6	2.5	1	1	1	1	2.5
23	1	55	1	13	69	6	2	0	4	2	1	Excellent							5	0.333333	0	1	1	0	#REF!	1	4	0	0	2	0
24	0	47	1	8.5	79	4	2	3	3	2	3	Acceptable (다시 아프다, 반대편도 아프다)							3.8	0.5	0.75	1	0	2.5	#REF!	1	12	2.5	7	2.5	0	0	0	0	0	0	0	0	2
25	1	49	0	18.5	79	7	3	0	4	2	1	Excellent							3.8	0.428571	0	1	1	1	#REF!	1	9	1	1	1	1	1	3	2	2	2
26	1	48	0	11	75	8	3	3	3	2	3	Acceptable (다시 재발했다, 외부에서 ESWT 하고 있다.)							3.8	0.375	0.375	1	0	2	#REF!	1	6	2	2	2	2	1.5	2
27	0	53	0	9.5	80	6	2.5	2	3	2	2	Good (일상생활에 지장은 없지만 아직도 불편하다)							5.6	0.416667	0.333333	1	1	1	#REF!	1	8	1	0	2	2.5	2	2	1	0
28	0	56	1	13	64	6	1	0	3	1	1	Excellent							5.5	0.166667	0	1	1	10	#REF!	1	6	10	0	0	1	14	1
29	0	39	1	19	36	6	3	1	3	3	2	Good (아직 오래 걷거나 서있으면 아프다)							4	0.5	0.166667	0	1	1	#REF!	1	6	1	4	3.5	0	0	1
30	0	60	0	9	42	6.5	1	0	4	1	1	Excellent							7.5	0.153846	0	1	1	3	#REF!	1	12	3	7	0	0	0	0	3	1.5	0	0	0	0
31	0	47	1	6.5	31	7	0.5	1	3	1	1	Excellent							5.1	0.0714286	0.142857	1	1	0	#REF!	1	6	0	0	0	3	2	2
32	0	47	0	7.5	30	5	0	0	3	2	1	Excellent							5	0	0	1	1	5	#REF!	1	12	5	2	2	2	1	1	1	1	2	3	2	2
33	1	41	0	6	48	6	2	1	4	2	1	Excellent (불편한 정도)							5	0.333333	0.166667	1	1	2.5	#REF!	1	7	2.5	1.5	1.5	2.5	2.5	2.5
34	0	42	0	9.5	38	6.5	4.5	1	3	3	2	Good (수술하고 좀 좋아진 것 같다)							5.1	0.692308	0.153846	0	1	2.5	#REF!	1	9	2.5	2	1.5	1.5	1.5	1.5	2	1.5	0
35	0	42	1	11	36	5	2	2	3	2	2	Good (불편한 정도로 남아있다)							5.3	0.4	0.4	1	1	2	#REF!	1	3	2	1.5	2.5
36	1	50	0	6	47	3	2	0	3	3	1	Excellent							5.4	0.666667	0	0	1	0	#REF!	1	8	0	0	0	2.5	3	1.5	0	0
37	0	59	0	17.5	39	10	3	0	4	2	1	Excellent							5	0.3	0	1	1	0.5	#REF!	1	6	0.5	0	7		0.5	0.5
38	1	33	0	6.5	38	7	3	0	4	2	1	Excellent							4.8	0.428571	0	1	1	0	#REF!	1	6	0	0	0	2	3.5	2.5
39	0	60	0	6	36	3	0	0	3	1	1	Excellent							5.1	0	0	1	1	0	#REF!	0	6	0	0	0	0	0	0
40	0	60	1	12.5	37	6	0	0	3	1	1	Excellent							4.2	0	0	1	1	0	#REF!	1	6	0	0	1.5	0	0	0
41	0	40	0	6.5	48	3.5	3	0	4	3	1	Excellent							4.8	0.857143	0	0	1	0	#REF!	1	6	0	0	1	2	2	2
42	0	60	1	6	38	5	4	0	3	3	1	Excellent							3.6	0.8	0	0	1	3.5	#REF!	1	6	3.5	2.5	3	2	2	0
