# Supplementary material for: Follow-up of clinical and sonographic features after extracorporeal shock wave therapy in painful plantar fibromatosis
Source: PLoS One. 2020 Aug 10;15(8):e0237447. doi: 10.1371/journal.pone.0237447 (PMC7416956; doi:10.1371/journal.pone.0237447)
Supplement: S2 File — (XLSX) [file pone.0237447.s002.xlsx]

## Sheet: Sheet1
Num	M1_F0	Age	Rt_1_Lt_0	Onset_M	Follow_M	NRS_I	NRS_ShortF	NRS_LongF	RMS_I	RMS_ShortF	RMS_LongF	RMS_Law	Length_Pre	Height_Pre	Width_pre	Length_post	Height_post	Width_post	Fasciitis_width	percentage_E	percentage_LF	Short_Success	Long_Success	Sore_I	ant_Post_soreness	ESWT_num	Sore_2	Sore_3	Sore_4	Sore_5	Sore_6	Sore_7	Sore_8	Sore_9	Sore_10	Sore_11	Sore_12	Sore_13
1	1	45	0	24.5	48	7	2	0	4	2	1	Excellent	22.22	6.36	14.58	24.9	3.9	13.3		0.285714	0	1	1	0	1	6	0	0	0	2	2	2.5
2	0	58	0	36	29	6	1	0	4	1	1	Excellent	11.4	4.6	8.6	8.9	2.8	5.4		0.166667	0	1	1	1	1	12	1	5	2	9	9	2	1	2	1	1	0	0
3	1	47	1	7	32	4	2.5	0	3	3	1	Excellent	11.33	3.51	7.1	9.58	2.85	5.96		0.625	0	0	1	1	1	6	1	1	2	2	3	4
4	1	47	0	7	32	4	3	0	3	2	1	Excellent	9.2	3.5	6.3	10.44	2.47	8.35		0.75	0	1	1	1	1	6	1	1	2	2	3	4
5	1	54	1	12.5	63	8	2.5	3	4	3	3	Acceptable (Morning first step시)	12.64	3.32	8.81	9.1	2.8	6.6		0.3125	0.375	0	0	0	0	7	0	0	0	0	0	0	0
6	1	36	1	9	11	7.5	0.5	0.5	3	1	1	Excellent (다른신발 신으면 아프다)	12.7	4.2	12	10	2.8	10.56		0.0666667	0.0666667	1	1	0	0	6	0	0	0	0	0	0
7	1	36	0	9	11	6.5	0.5	0.5	3	1	1	Excellent	12.1	4.9	11	11.36	2.26	9.33		0.0769231	0.0769231	1	1	0	0	6	0	0	0	0	0	0
8	0	75	0	13	26	6	3.5	2.5	3	3	3	Acceptable (많이 못 걷는다)	12	4	12.8	13.8	2.7	9.05		0.583333	0.416667	0	0	0	1	5	0	0	1	0	0
9	0	48	0	6	37	6	1	0	4	2	1	Excellent	9.83	3.87	5.78	9.85	3.03	7.75		0.166667	0	1	1	0	1	12	0	2	2	2.5	2.5	0	0	0	1	1	1	2
10	0	45	0	6.5	51	7	2	0	4	2	1	Excellent	21.85	5.8	16.07	15.62	0.45	15.3		0.285714	0	1	1	4	1	12	4	4	4	2	2	1	1	1	1	1	1	1
